# Supplementary material for: Anesthetic Management in Metabolic and Bariatric Surgery Among Anesthesiologists: Survey-Based Study in Poland
Source: J Clin Med. 2026 May 8;15(10):3604. doi: 10.3390/jcm15103604 (PMC13207532; doi:10.3390/jcm15103604)
Supplement: Supplementary file 1 [file jcm-15-03604-s001.zip]

Archive with 1 entries (1 files):
- jcm-4278186-supplementary.pdf
